# Supplementary material for: Multiomics Data Analysis Identified CpG Sites That Mediate the Impact of Smoking on Cardiometabolic Traits
Source: Epigenomes. 2023 Aug 22;7(3):19. doi: 10.3390/epigenomes7030019 (PMC10528714; doi:10.3390/epigenomes7030019)
Supplement: Supplementary file 1 [file epigenomes-07-00019-s001.zip › Table S1.xlsx]

## Sheet: Table S1
	Table S1. The outcome of colocalization analysis between smoking-related CpG sites and cardiometabolic traits
	Probe information			SNP information								Trait		Impact of SNP on the trait			Impact of SNP on the probe			co-localization analysis
	probeID	Chr	bp	rsID	Chr	bp	A1	A2	Freq	Type	Marked gene	Description	OpenGWAS ID	b_GWAS	se_GWAS	p_GWAS	b_eQTL	se_eQTL	p_eQTL	b_SMR	se_SMR	p_SMR	p_HEIDI	nsnp_HEIDI
	cg05228408	1	11865352	rs2050265	1	11879699	G	A	0.141153	intronic	CLCN6	Hypertension	ukb-a-61	-0.0156399	0.00135239	6.30451e-31	0.565695	0.0433586	6.61922e-39	-0.0276472	0.00319464	4.96176e-18	0.302006	20
	cg02998240	1	16508668	rs12057222	1	16508534	A	G	0.388668	intergenic	EPHA2(dist=25970);ARHGEF19(dist=15815)	Low density lipoprotein cholesterol levels	ebi-a-GCST90002412	-0.0196397	0.00194513	5.70033e-24	0.90759	0.0286259	1.31719e-220	-0.0216394	0.00224924	6.53336e-22	0.0624862	20
	cg01465596	1	42381916	rs812487	1	42366198	G	A	0.45825	intronic	HIVEP3	Systolic blood pressure, automated reading	ukb-a-360	0.0140964	0.00226434	4.80909e-10	-0.518016	0.0324793	2.88981e-57	-0.0272123	0.00469237	6.66049e-09	0.00592305	20
	cg08639339	1	205648336	rs6673687	1	205670369	T	A	0.39662	intergenic	SLC45A3(dist=20732);NUCKS1(dist=11581)	Basal metabolic rate	ukb-a-268	0.0114329	0.00156919	3.20245e-13	-0.592024	0.0315539	1.53596e-78	-0.0193115	0.00284338	1.10781e-11	0.0660564	20
	cg27526649	1	208132004	rs2745967	1	208128722	G	A	0.395626	intergenic	CD34(dist=44252);PLXNA2(dist=66866)	Pulse rate	ukb-a-363	-0.420927	0.048545	4.34113e-18	0.821744	0.0295326	2.1634e-170	-0.512236	0.0618775	1.25017e-16	0.100858	20
	cg10676309	5	137685565	rs7730416	5	137704077	T	A	0.224652	intronic	KDM3B	Basal metabolic rate	ukb-a-268	0.0153288	0.00203956	5.67156e-14	-0.491728	0.0440617	6.39957e-29	-0.0311733	0.00500063	4.55031e-10	0.119154	20
	cg11105358	5	176758052	rs4976645	5	176777493	A	G	0.343936	intronic	LMAN2	Immune reaction (Blood clot, DVT, bronchitis, emphysema, asthma, rhinitis, eczema, allergy)	ukb-b-17241	0.00604352	0.000938858	1.2e-10	-0.954949	0.0311742	4.4966e-206	-0.00632863	0.00100462	2.98584e-10	0.312708	20
	cg05789250	6	31804306	rs140091914	6	31754008	A	G	0.153082	intronic	VARS1	Systolic blood pressure, automated reading	ukb-a-360	-0.0210607	0.00352839	2.39038e-09	0.81557	0.0496432	1.19288e-60	-0.0258233	0.00460298	2.02187e-08	0.113614	20
	cg12583553	6	33242487	rs2282850	6	33267103	T	C	0.186879	UTR5	RGL2	Basal metabolic rate	ukb-a-268	0.0120138	0.00193445	5.29033e-10	-0.532513	0.0402457	5.76887e-40	-0.0225606	0.00401293	1.8879e-08	0.0522323	20
	cg12583553	6	33242487	rs2282850	6	33267103	T	C	0.186879	UTR5	RGL2	Body fat percentage	ukb-b-8909	0.0123063	0.00193401	2e-10	-0.532513	0.0402457	5.76887e-40	-0.0231099	0.00403	9.78244e-09	0.030593	20
	cg17325771	7	75508891	rs112680895	7	75623520	A	G	0.176938	intronic	TMEM120A	Low density lipoprotein cholesterol levels	ebi-a-GCST90002412	0.0215313	0.00257598	6.4003e-17	-0.747051	0.0414798	1.62657e-72	-0.0288217	0.00380146	3.40915e-14	0.0129279	20
	cg07029024	11	65249342	rs10896006	11	65240213	G	A	0.197813	intergenic	LOC101927789(dist=5747);MALAT1(dist=24996)	Heart rate, automated reading	ukb-b-18103	-0.016662	0.00261776	2e-10	-0.514924	0.0405572	6.20428e-37	0.0323582	0.00568686	1.27048e-08	0.0735651	20
