# Supplementary material for: Multiomics Data Analysis Identified CpG Sites That Mediate the Impact of Smoking on Cardiometabolic Traits
Source: Epigenomes. 2023 Aug 22;7(3):19. doi: 10.3390/epigenomes7030019 (PMC10528714; doi:10.3390/epigenomes7030019)
Supplement: Supplementary file 1 [file epigenomes-07-00019-s001.zip › Table S2.xlsx]

## Sheet: Table S2
	Table S2. CpG sites that mediate the impact of smoking on cardiometabolic traits
	Probe	Chr	bp (hg19)	Trait		Discovery				Replication
				Description	OpenGWAS ID	Beta	SE	P-value	NSNPs	Beta	SE	P-value	NSNPs
	cg05228408	1	11865352	Hypertension	ukb-a-61	-0.03	0.002875	2.3e-20	6	-0.55	0.055627	3.8e-23	4
	cg02998240	1	16508668	Low density lipoprotein	ebi-a-GCST90002412	-0.02	0.002364	1.9e-21	17	-0.29	0.030195	2.2e-21	8
	cg01465596	1	42381916	Systolic blood pressure	ukb-a-360	-0.03	0.004722	3.3e-11	6	-0.53	0.084893	6e-10	5
	cg08639339	1	205648336	Basal metabolic rate	ukb-a-268	-0.02	0.002418	4.1e-11	17	-0.32	0.045082	1.5e-12	15
	cg27526649	1	208132004	Pulse rate	ukb-a-363	-0.48	0.059679	4.8e-16	13	-7.93	0.965334	2.1e-16	8
	cg10676309	5	137685565	Basal metabolic rate	ukb-a-268	-0.03	0.004693	8.2e-12	3	-0.86	0.1373	3.5e-10	3
	cg11105358	5	176758052	Immune reaction (Blood clot, DVT, bronchitis, emphysema, asthma, rhinitis, eczema, allergy)	ukb-b-17241	-0.01	0.001132	3e-10	13	-0.21	0.033844	3.6e-10	3
	cg05789250	6	31804306	Systolic blood pressure	ukb-a-360	-0.03	0.004582	1.5e-09	7	-0.82	0.145834	1.7e-08	3
	cg12583553	6	33242487	Basal metabolic rate	ukb-a-268	-0.02	0.003135	4.8e-09	10	-0.31	0.049638	5.7e-10	6
	cg12583553	6	33242487	Body fat percentage	ukb-b-8909	-0.02	0.0034	1.6e-10	9	-0.32	0.051055	2.1e-10	4
	cg17325771	7	75508891	Low density lipoprotein	ebi-a-GCST90002412	-0.03	0.003576	6.9e-14	7	-0.74	0.092528	1.2e-15	3
	cg07029024	11	65249342	Pulse rate	ukb-b-18103	0.03	0.004262	1.5e-09	7	0.39	0.061896	3e-10	3
