# Supplementary material for: Multiomics Data Analysis Identified CpG Sites That Mediate the Impact of Smoking on Cardiometabolic Traits
Source: Epigenomes. 2023 Aug 22;7(3):19. doi: 10.3390/epigenomes7030019 (PMC10528714; doi:10.3390/epigenomes7030019)
Supplement: Supplementary file 1 [file epigenomes-07-00019-s001.zip › Table S3.xlsx]

## Sheet: Table S3
	Table S3. Association of CpG sites with smoking as reported in PMID: 27651444
	Probe ID	Chr	bp (hg19)	Strand	Type	Marked Gene	Effect	Std. Error	Z-value	P-value
	cg07029024	11	65249342	F	intergenic	LOC101927789(dist=14876),MALAT1(dist=15867)	0.0129283	0.00137538	9.39984	5.46475e-21
	cg11105358	5	176758052	R	downstream	LMAN2(dist=516)	0.00646453	0.000792151	8.16073	3.33007e-16
	cg17325771	7	75508891	R	intronic	RHBDD2	-0.00708402	0.00108442	-6.53252	6.46715e-11
	cg05228408	1	11865352	R	intronic	MTHFR	-0.00852631	0.00137953	-6.18061	6.38543e-10
	cg08639339	1	205648336	R	intronic	SLC45A3	0.00706273	0.00114963	6.14349	8.07263e-10
	cg01465596	1	42381916	F	intronic	HIVEP3	0.0108692	0.00179109	6.06847	1.29137e-09
	cg10676309	5	137685565	F	downstream	FAM53C(dist=147)	0.00512681	0.000874993	5.85926	4.64921e-09
	cg05789250	6	31804306	F	ncRNA_intronic	SNHG32	-0.0140257	0.00240601	-5.82944	5.56131e-09
	cg27526649	1	208132004	R	intergenic	CD34(dist=47534),PLXNA2(dist=63584)	0.0073245	0.00128761	5.68844	1.28204e-08
	cg02998240	1	16508668	R	intergenic	EPHA2(dist=26104),ARHGEF19(dist=15681)	-0.025385	0.00466359	-5.44324	5.23215e-08
	cg12583553	6	33242487	R	intronic	RPS18	-0.00866433	0.00160521	-5.39762	6.75316e-08
