# Supplementary material for: Multiomics Data Analysis Identified CpG Sites That Mediate the Impact of Smoking on Cardiometabolic Traits
Source: Epigenomes. 2023 Aug 22;7(3):19. doi: 10.3390/epigenomes7030019 (PMC10528714; doi:10.3390/epigenomes7030019)
Supplement: Supplementary file 1 [file epigenomes-07-00019-s001.zip › Table S4.xlsx]

## Sheet: Table S4
	Table S4. Confirmatory evidence for the association of CpG sites with smoking from the EWAS Atlas
	Association_ID	probe_ID	trait	case_description	control_description	sign of effect size	P-value	PMID
	EA00822303	cg05228408	smoking	smoking status	never smokers	neg	2.44e-06	23657504
	EA00822903	cg07029024	smoking	current smokers	never smokers	pos	7.4e-09	23691101
	EA00822975	cg05789250	smoking	current smokers	never smokers	neg	1.22e-08	23691101
	EA00824896	cg05789250	smoking	current smokers	never smokers	neg	1.43e-08	25556184
	EA00824950	cg05228408	smoking	current smokers	never smokers	neg	4e-08	25556184
	EA00599887	cg05228408	smoking cessation	after smoking cessation	before smoking cessation	pos	4.00206e-08	25556184
	EA00600093	cg05789250	smoking cessation	after smoking cessation	before smoking cessation	pos	1.42765e-08	25556184
	EA00837244	cg05228408	smoking	smoking status	non-smokers	neg	1.79e-05	26756918
	EA00610305	cg07029024	smoking	smoking status	never smokers	pos	7.24e-08	29047347
	EA01173095	cg01465596	smoking	smoking status	non-smokers	pos	6.2e-10	31303497
	EA01191593	cg07029024	smoking	current smokers	non-smokers	pos	4.23e-24	31536415
	EA01192217	cg01465596	smoking	current smokers	non-smokers	pos	3.76e-18	31536415
	EA01192402	cg05789250	smoking	current smokers	non-smokers	neg	4.69e-17	31536415
	EA01192582	cg11105358	smoking	current smokers	non-smokers	pos	3.33e-16	31536415
	EA01193093	cg05228408	smoking	current smokers	non-smokers	neg	2.47e-14	31536415
	EA01193791	cg10676309	smoking	current smokers	non-smokers	pos	1.2e-12	31536415
	EA01194675	cg17325771	smoking	current smokers	non-smokers	neg	3.97e-11	31536415
	EA01194881	cg27526649	smoking	current smokers	non-smokers	pos	8.28e-11	31536415
	EA01194993	cg08639339	smoking	current smokers	non-smokers	pos	1.15e-10	31536415
	EA01181196	cg05789250	smoking	smoking status	never smokers	neg	6.7e-12	31552803
	EA01183727	cg05228408	smoking	smoking status	never smokers	neg	3.5e-08	31552803
	EA01342963	cg01465596	smoking	smokers	non-smokers	pos	2.27e-08	32729352
	EA01345389	cg01465596	smoking	smokers	non-smokers	pos	3.52e-05	32729352
